# Supplementary material for: Comparison of Healthy and Dandruff Scalp Microbiome Reveals the Role of Commensals in Scalp Health
Source: Front Cell Infect Microbiol. 2018 Oct 4;8:346. doi: 10.3389/fcimb.2018.00346 (PMC6180232; doi:10.3389/fcimb.2018.00346)
Supplement: Supplementary file 3 [file Table_2.xlsx]

## Sheet: Sheet1
Table S2. Subject grouping and host physiological parameters recorded for all the subjects enrolled in the study
Subject Number	Age	Condition (Healthy/Dandruff)	Adherent dandruff score	Total dandruff score	Sebum (µg/cm2)	Itching	Erythema	Hydration (arbitraty U)	TEWL (g/h/m2)
1	34	Healthy	0	0	5	0	0	0	24.73
2	32	Healthy	0	0	5	1	0	0	23.7
3	31	Healthy	0	0	8	1	0	0	16.73
4	38	Healthy	0	0	12	0	0	24.5	34.63
5	43	Healthy	0	0	103	0	0	24	18.73
6	35	Healthy	0.125	0.125	22	0	0	0.3	13.27
7	42	Healthy	0.125	0.125	94	1	0	7.6	23.73
8	43	Healthy	0.125	0.375	6	1	0	0	23.63
9	29	Healthy	0	0.125	22	1	0	0	19.2
10	39	Healthy	0	0	12	0	0	0	25.23
11	24	Healthy	0	0	53	1	0	5.57	21.57
12	26	Healthy	0	0	39	0	0	11.3	21.83
13	32	Healthy	0	0	23	0	0	1.77	23.73
14	41	Healthy	0	0	23	0	0	7.4	22.63
15	37	Healthy	0	0	8	0	0	0	23.77
16	31	Healthy	0	0.25	3	1	0	0	20.9
17	30	Healthy	0	0	9	0	0	0	21.87
18	32	Healthy	0	0	22	0	0	8.23	19.5
19	37	Healthy	0	0	22	0	0	4.53	25.53
20	27	Healthy	0	0	56	0	0	0	23.77
21	45	Healthy	0	0	1	0	0	0	24.4
22	31	Healthy	0	0	5	0	0	0	33.53
23	33	Healthy	0.125	0.375	46	0	0	0	22.37
24	30	Healthy	0.125	0.125	26	0	0	0.9	28.03
25	28	Healthy	0	0	3	0	0	0	21.2
26	45	Healthy	0	0	31	0	0	0	26.83
27	30	Healthy	0	0	16	1	0	0	22.37
28	25	Healthy	0	0	9	0	0	0	22.3
29	36	Healthy	0	0	5	0	0	5.13	23.97
30	35	Healthy	0	0	27	0	0	7.97	24.53
31	26	Healthy	0	0	13	0	0	6.17	24.5
32	35	Healthy	0	0	9	0	0	0	28.77
33	38	Healthy	0	0	40	0	0	12.23	25.73
34	45	Healthy	0	0	6	0	0	0	22.37
35	43	Healthy	0	0	67	0	0	11.23	22.87
36	31	Healthy	0	0	3	0	0	0	23.87
37	37	Healthy	0.125	0.125	15	0	0	0	22.63
38	42	Healthy	0	0	38	0	0	0	26.8
39	42	Healthy	0	0	39	0	0	30.07	16.8
40	39	Healthy	0	0	46	0	0	29.23	16.77
41	30	Healthy	0.125	0.125	110	0	0	0	26.03
42	30	Healthy	0	0	11	0	0	3.77	15.33
43	41	Healthy	0	0	44	0	0	23.6	16.33
44	41	Healthy	0	0	2	0	0	9.33	17
45	38	Healthy	0	0	8	0	0	6.33	21.7
46	30	Healthy	0	0	8	0	0	2.8	22.93
47	25	Healthy	0	0	9	0	0	8	19.17
48	44	Healthy	0	0	60	0	0	26.17	15.13
49	42	Healthy	0	0	2	0	0	12.2	23.13
50	31	Healthy	0	0	0	0	0	0	23.9
51	41	Healthy	0	0	14	0	0	0	25.87
52	34	Healthy	0	0	6	0	0	28	22.9
53	26	Healthy	0	0	6	0	0	0	27.33
54	20	Healthy	0	0	28	0	0	2.5	20.93
55	36	Healthy	0	0	194	0	0	4.17	13.63
56	45	Healthy	0	0	71	0	0	14.3	22.7
57	25	Healthy	0	0	70	0	0	29.3	26.2
58	42	Healthy	0	0	64	0	0	2.2	21.97
59	44	Healthy	0	0	76	0	0	0	34.03
60	40	Healthy	0	0	41	0	0	2.77	19.77
61	42	Healthy	0	0	75	0	0	2.57	21.4
62	30	Healthy	0	0	9	0	0	0	24.77
63	34	Healthy	0	0	15	0	0	8.03	17.87
64	45	Healthy	0	0	8	0	0	0	25.97
65	37	Healthy	0	0	54	0	0	5.7	19.4
66	44	Healthy	0	0	5	0	0	0	16.2
67	32	Healthy	0	0	9	0	0	4.3	25.27
68	45	Healthy	0	0	10	0	0	13.57	21.57
69	41	Healthy	0	0	25	0	0	12.07	23.2
70	35	Healthy	0	0	4	0	0	4.83	25.47
71	32	Dandruff	3.25	6.875	4	6	0	1.7	34.23
72	41	Dandruff	3.25	6.75	18	6	0	0	24.8
73	37	Dandruff	3.125	6.375	7	6	0	17.13	23.8
74	36	Dandruff	2.875	5.625	22	5	0	9.6	25.73
75	30	Dandruff	3	6.375	25	8	0	11.87	25.4
76	39	Dandruff	3.125	6.375	29	6	0	13.13	21.73
77	32	Dandruff	3.5	7.125	83	6	0	0	23.8
78	39	Dandruff	3	6.125	27	8	0	1.53	24.57
79	38	Dandruff	4	8	138	8	0	6	26.4
80	31	Dandruff	2.75	5.875	29	7	0	4.27	23.67
81	44	Dandruff	3.25	6.5	10	6	0	1.57	23.2
82	40	Dandruff	3.5	7.25	12	7	0	0	25.73
83	37	Dandruff	2.5	5.5	47	7	0	14.8	17.47
84	32	Dandruff	3.125	6.875	28	7	0	1.63	17.3
85	35	Dandruff	4	8	38	6	0	8.97	26.67
86	32	Dandruff	2.875	6.125	35	6	0	0	22.6
87	28	Dandruff	2.75	6	40	6	0	0	51.37
88	28	Dandruff	2.75	5.75	47	7	0	17.5	14.13
89	21	Dandruff	2.625	5.5	23	6	0	4.27	20.93
90	34	Dandruff	3.25	6.625	39	9	0	5.67	21.9
91	39	Dandruff	2.875	6.375	17	8	0	1.17	27.73
92	44	Dandruff	4	8	4	8	0	0	34.53
93	35	Dandruff	3	7	24	7	0	3.47	16.3
94	44	Dandruff	3	6.125	7	9	0	0	27.2
95	43	Dandruff	2.75	5.625	10	5	0	0	27
96	34	Dandruff	3.125	6.5	12	7	0	0	24.07
97	32	Dandruff	3	6.125	27	5	0	0	25
98	40	Dandruff	3	6.625	20	7	0	4.53	23
99	39	Dandruff	3.25	6.5	49	5	0	0	19.3
100	21	Dandruff	3	6.625	44	8	0	12.33	19.07
101	32	Dandruff	3.25	7.25	5	8	0	0	27.33
102	33	Dandruff	2.75	5.625	183	7	0	3.6	22.43
103	37	Dandruff	3.5	7.25	21	5	0	0	23.03
104	32	Dandruff	3	6.125	62	5	0	2.83	21.93
105	31	Dandruff	3	6.375	42	5	0	0	22.4
106	39	Dandruff	3.75	7.375	6	6	0	0.43	24.43
107	37	Dandruff	4	8	1	6	0	0	35.87
108	25	Dandruff	3.125	6.5	9	8	0	0	26.1
109	37	Dandruff	2.75	5.5	37	7	0	8.27	20.37
110	34	Dandruff	2.625	5.625	15	6	0	0	23.9
111	31	Dandruff	4	8	9	8	0	2.27	49.7
112	35	Dandruff	3.75	7.5	10	7	0	0	22.67
113	33	Dandruff	3	6	46	6	0	4.13	23.93
114	31	Dandruff	3.125	6.5	46	7	0	7.97	27.17
115	26	Dandruff	3	6.5	17	5	0	12.4	31.73
116	22	Dandruff	3	5.875	3	6	0	6.4	22.97
117	43	Dandruff	2.75	5.5	46	7	0	12.43	17.4
118	33	Dandruff	2.75	5.5	8	8	0	19.8	23.2
119	38	Dandruff	3.125	6.125	1	8	0	0	31.47
120	35	Dandruff	2.875	5.75	82	7	0	9.67	22.17
121	32	Dandruff	3	5.875	192	7	0	20.23	22.57
122	35	Dandruff	3.125	6.25	49	7	0	12.03	46.33
123	23	Dandruff	4	8	4	7	0	0	54
124	23	Dandruff	3	6	43	6	0	5.53	18.27
125	38	Dandruff	3	6	3	6	0	0	24.73
126	25	Dandruff	2.875	5.75	15	7	0	0	28.43
127	31	Dandruff	2.75	6.5	34	7	0	9.53	21.73
128	29	Dandruff	3	6.625	55	6	0	8.77	23.83
129	35	Dandruff	3.125	7	46	6	0	2.93	21.7
130	38	Dandruff	3.25	7	12	7	0	2.77	32.07
131	43	Dandruff	2.75	5.75	28	7	0	29.7	19.07
132	45	Dandruff	3.5	7	56	6	0	19.43	19.13
133	37	Dandruff	3	6.75	190	6	0	0	21.77
134	25	Dandruff	3.125	6.875	19	6	0	4.67	13.73
135	40	Dandruff	3.375	6.625	19	6	0	27.5	30.83
136	30	Dandruff	2.875	6.5	26	8	0	9.53	24.63
137	33	Dandruff	3.25	7.25	29	8	0	6.9	24.9
138	20	Dandruff	3.125	6.625	7	6	0	21.83	23
139	22	Dandruff	3.625	7.375	12	6	0	0	22.67
140	28	Dandruff	3	6.625	1	6	0	6.17	24.87
