# Supplementary material for: Comparison of Healthy and Dandruff Scalp Microbiome Reveals the Role of Commensals in Scalp Health
Source: Front Cell Infect Microbiol. 2018 Oct 4;8:346. doi: 10.3389/fcimb.2018.00346 (PMC6180232; doi:10.3389/fcimb.2018.00346)
Supplement: Supplementary file 5 [file Table_4.xlsx]

## Sheet: Amplicon Reads
Table S4. Sequencing statistics for bacterial and fungal amplicons
Bacterial Amplicon Reads			Fungal Amplicon Reads
Sample No.	No. of raw reads		Sample No.	No. of raw reads
1B-001	461212		1F-001	632517
1B-002	398213		1F-002	499414
1B-003	330024		1F-003	673694
1B-004	486146		1F-004	546774
1B-005	468907		1F-005	512928
1B-006	720307		1F-006	544888
1B-007	239913		1F-007	570477
1B-008	576923		1F-008	737562
1B-009	449742		1F-009	896683
1B-010	958023		1F-010	758316
1B-011	731557		1F-011	388149
1B-012	358848		1F-012	675410
1B-013	325263		1F-013	724011
1B-014	440539		1F-014	820576
1B-015	313883		1F-015	616676
1B-016	411902		1F-016	539845
1B-017	895855		1F-017	839388
1B-018	635991		1F-018	949152
1B-019	653539		1F-019	813364
1B-020	546226		1F-020	1102657
1B-021	588767		1F-021	724506
1B-022	349223		1F-022	759070
1B-023	497634		1F-023	487189
1B-024	334651		1F-024	784786
1B-025	536893		1F-025	650798
1B-026	551412		1F-026	738893
1B-027	719639		1F-027	495242
1B-028	740319		1F-028	860476
1B-029	433044		1F-029	1269152
1B-030	407981		1F-030	648577
1B-031	732709		1F-031	882444
1B-032	693405		1F-032	583403
1B-033	369203		1F-033	741361
1B-034	414929		1F-034	621880
1B-035	583075		1F-035	655973
1B-036	407997		1F-036	817971
1B-037	526544		1F-037	603653
1B-038	657870		1F-038	1159568
1B-039	463162		1F-039	407070
1B-040	590823		1F-040	508173
1B-041	471012		1F-041	17807593
1B-042	462995		1F-042	709753
1B-043	377401		1F-043	650266
1B-044	245157		1F-044	691628
1B-045	390725		1F-045	766025
1B-046	267179		1F-046	686916
1B-047	378240		1F-047	667106
1B-048	420456		1F-048	748172
1B-049	321171		1F-049	513291
1B-050	268487		1F-050	1599043
1B-051	310945		1F-051	744363
1B-052	315314		1F-052	899605
1B-053	562015		1F-053	603603
1B-054	680267		1F-054	437011
1B-055	269788		1F-055	861945
1B-056	124184		1F-056	429388
1B-057	599817		1F-057	662944
1B-058	294342		1F-058	637134
1B-059	202985		1F-059	650707
1B-060	385333		1F-060	1431693
1B-061	441265		1F-061	592572
1B-062	709880		1F-062	704191
1B-063	510326		1F-063	714453
1B-064	579289		1F-064	850315
1B-065	163562		1F-065	972773
1B-066	379211		1F-066	779872
1B-067	272106		1F-067	700629
1B-068	520643		1F-068	519788
1B-069	628025		1F-069	553078
1B-070	465165		1F-070	702205
1B-071	357092		1F-071	821870
1B-072	187937		1F-072	460738
1B-073	485532		1F-073	987497
1B-074	361572		1F-074	683392
1B-075	229483		1F-075	594429
1B-076	578016		1F-076	802637
1B-077	579181		1F-077	654374
1B-078	505381		1F-078	919039
1B-079	266514		1F-079	749811
1B-080	216575		1F-080	714399
1B-081	482741		1F-081	1209631
1B-082	202670		1F-082	648631
1B-083	406577		1F-083	786832
1B-084	597678		1F-084	653108
1B-085	615210		1F-085	639151
1B-086	533686		1F-086	784725
1B-087	390093		1F-087	1293867
1B-088	370344		1F-088	738140
1B-089	374020		1F-089	601546
1B-090	230497		1F-090	2277787
1B-091	325980		1F-091	1446607
1B-092	776515		1F-092	287008
1B-093	1057907		1F-093	2105896
1B-094	728057		1F-094	1959399
1B-095	797692		1F-095	483055
1B-096	548703		1F-096	812678
1B-097	404646		1F-097	2214400
1B-098	480645		1F-098	312930
1B-099	347210		1F-099	591693
1B-100	338852		1F-100	245051
1B-101	246445		1F-101	250576
1B-102	341645		1F-102	315529
1B-103	217197		1F-103	1878035
1B-104	244678		1F-104	405808
1B-105	230006		1F-105	458500
1B-106	369298		1F-106	367490
1B-107	196375		1F-107	434081
1B-108	286654		1F-108	503672
1B-109	887649		1F-109	479044
1B-110	420045		1F-110	462597
1B-111	255382		1F-111	299684
1B-112	327472		1F-112	384720
1B-113	646453		1F-113	721717
1B-114	205560		1F-114	412597
1B-115	316208		1F-115	207857
1B-116	401569		1F-116	260078
1B-117	372003		1F-117	341258
1B-118	922572		1F-118	753950
1B-119	285098		1F-119	231746
1B-120	836618		1F-120	389972
1B-121	291497		1F-121	357143
1B-122	252260		1F-122	253775
1B-123	948928		1F-123	298246
1B-124	112292		1F-124	247057
1B-125	629419		1F-125	360229
1B-126	336974		1F-126	219479
1B-127	247867		1F-127	217807
1B-128	310690		1F-128	225969
1B-129	308814		1F-129	217392
1B-130	549310		1F-130	437863
1B-131	449743		1F-131	483472
1B-132	629177		1F-132	353977
1B-133	451679		1F-133	216837
1B-134	236009		1F-134	496549
1B-135	216475		1F-135	200813
1B-136	343885		1F-136	251122
1B-137	238160		1F-137	342206
1B-138	265668		1F-138	360552
1B-139	234464		1F-139	677482
1B-140	226918		1F-140	301547
