# Supplementary material for: Comparison of Healthy and Dandruff Scalp Microbiome Reveals the Role of Commensals in Scalp Health
Source: Front Cell Infect Microbiol. 2018 Oct 4;8:346. doi: 10.3389/fcimb.2018.00346 (PMC6180232; doi:10.3389/fcimb.2018.00346)
Supplement: Supplementary file 6 [file Table_5.xlsx]

## Sheet: Metagenomic Reads
Table S5. Subjects selected for shotgun metagenome sequencing and their sequencing statistics
Bacterial Samples				Fungal Samples
Sample Group	Sample Name	No. of Raw Reads		Treatment Group	Sample Name	No. of Raw Reads
Healthy	M1B-001	2503221		Healthy	M1F-021	4823286
	M1B-002	2747495			M1F-040	2689799
	M1B-007	1759672			M1F-045	2608920
	M1B-008	1650443			M1F-056	4185341
	M1B-012	2227735			M1F-057	3626959
	M1B-021	2458218			M1F-060	3029743
	M1B-060	2001646			M1F-067	4155610
	M1B-004	1604561			M1F-030	5062866
	M1B-005	2924123			M1F-038	4376240
	M1B-009	2681942			M1F-052	3643667
	M1B-011	1796566			M1F-059	3852582
	M1B-018	1674310			M1F-065	3681245
	M1B-059	2440412			M1F-066	4243774
	M1B-065	2007760			M1F-069	3497059
Dandruff	M1B-087	2751973		Dandruff	M1F-087	3636923
	M1B-098	1797456			M1F-098	4448420
	M1B-102	1879107			M1F-102	2689573
	M1B-104	2034483			M1F-104	3932654
	M1B-111	2289715			M1F-111	2309378
	M1B-129	3199409			M1F-121	2753211
	M1B-137	1664529			M1F-137	3997944
	M1B-077	2343986			M1F-077	2641889
	M1B-079	1947302			M1F-079	3395330
	M1B-091	3169335			M1F-091	3317870
	M1B-092	2350786			M1F-092	3066179
	M1B-119	2069573			M1F-119	4448315
	M1B-121	3129820			M1F-129	3905547
	M1B-140	2783012			M1F-140	3554263
